# Supplementary material for: Oat Protein Concentrates with Improved Solubility Produced by an Enzyme-Aided Ultrafiltration Extraction Method
Source: Foods. 2021 Dec 8;10(12):3050. doi: 10.3390/foods10123050 (PMC8701216; doi:10.3390/foods10123050)
Supplement: Supplementary file 1 [file foods-10-03050-s001.zip]

Archive with 1 entries (1 files):
- foods-1482289-supplementary.pdf
